# Supplementary material for: Prediction of ACE-I Inhibitory Peptides Derived from Chickpea (Cicer arietinum L.): In Silico Assessments Using Simulated Enzymatic Hydrolysis, Molecular Docking and ADMET Evaluation
Source: Foods. 2022 May 27;11(11):1576. doi: 10.3390/foods11111576 (PMC9180818; doi:10.3390/foods11111576)
Supplement: Supplementary file 1 [file foods-11-01576-s001.zip]

Archive with 1 entries (1 files):
- foods-1735173-supplementary.pdf
